# Supplementary material for: Surgical proficiency decreases the rate of healing abnormalities using anterior transobturator mesh in cystocele women
Source: F1000Res. 2016 Nov 10;5:2662. [Version 1] doi: 10.12688/f1000research.10012.1 (PMC5166588; doi:10.12688/f1000research.10012.1)
Supplement: Pelvic organ prolapse characteristics of patients studied — Variables: Number, age, f_age (factor age per 5 years), time to cx (time from operation date to complication), time to POP fu (time from operation date to follow up POP-Q exam), time to lastfu (time from operation date to last follow up), op ordinal (order of operation), ht (height), wt(weight), para, BMI, operator, optime (operation time), prolift or seratom, posthtt (previous hysterectomy), vth (co-operation vaginal total hysterectomy), atom (Anterior transobturator mesh), pivs (Posterior Intra-Vaginal Slingplasty), sslf (sacrospinous ligament fixation), tot (Trans-Obturator Tape Sling), Hb (hemoglobin), 2 or 4 atom (Anterior transobturator mesh), 0POPstage (Preoperative Pelvic Organ Prolapse Quantification System Stage), 0ant (cystocele), 0apical (uterine prolapse), 0post (rectocele or enterocele), 0Aa, 0Ba, 0C, 0D, 0Ap, 0Bp, 0TVL (total vaginal length), 0GH (genital hiatus), 0PB (perineal body), 1POPstage (Postoperative Pelvic Organ Prolapse Quantification System Stage), 1ant (cystocele), 1apical (uterine prolapse), 1post (rectocele or enterocele), 1Aa, 1Ba, 1C, 1D, 1Ap, 1Bp, 1TVL (total vaginal length), 1GH (genital hiatus), 1PB (perineal body), recurT (recurrent total prolapse), recurA (recurrent cystocele), recurP (recurrent rectocele), reop (reoperation), urocx (urologic complication), any cx (any complication), erosion, SUI (stress urinary incontinence), frequency, voiding difficulty, itching, constipation, rectocele, dyspareunia, hematoma, rectum injury, anemia, bladder perfo (bladder perforation), other cx (other complication). [file f1000research-5-10788-s0000.tgz]

Archive with 1 entries (1 files):
- de3f7b87-9e23-4070-a08a-21325b55a158_2016.11.01_raw_data_anonymous.xlsx
