# Supplementary material for: Surgical proficiency decreases the rate of healing abnormalities using anterior transobturator mesh in cystocele women
Source: F1000Res. 2016 Nov 10;5:2662. [Version 1] doi: 10.12688/f1000research.10012.1 (PMC5166588; doi:10.12688/f1000research.10012.1)
Supplement: Pelvic organ prolapse characteristics of patients studied — Variables: Number, age, f_age (factor age per 5 years), time to cx (time from operation date to complication), time to POP fu (time from operation date to follow up POP-Q exam), time to lastfu (time from operation date to last follow up), op ordinal (order of operation), ht (height), wt(weight), para, BMI, operator, optime (operation time), prolift or seratom, posthtt (previous hysterectomy), vth (co-operation vaginal total hysterectomy), atom (Anterior transobturator mesh), pivs (Posterior Intra-Vaginal Slingplasty), sslf (sacrospinous ligament fixation), tot (Trans-Obturator Tape Sling), Hb (hemoglobin), 2 or 4 atom (Anterior transobturator mesh), 0POPstage (Preoperative Pelvic Organ Prolapse Quantification System Stage), 0ant (cystocele), 0apical (uterine prolapse), 0post (rectocele or enterocele), 0Aa, 0Ba, 0C, 0D, 0Ap, 0Bp, 0TVL (total vaginal length), 0GH (genital hiatus), 0PB (perineal body), 1POPstage (Postoperative Pelvic Organ Prolapse Quantification System Stage), 1ant (cystocele), 1apical (uterine prolapse), 1post (rectocele or enterocele), 1Aa, 1Ba, 1C, 1D, 1Ap, 1Bp, 1TVL (total vaginal length), 1GH (genital hiatus), 1PB (perineal body), recurT (recurrent total prolapse), recurA (recurrent cystocele), recurP (recurrent rectocele), reop (reoperation), urocx (urologic complication), any cx (any complication), erosion, SUI (stress urinary incontinence), frequency, voiding difficulty, itching, constipation, rectocele, dyspareunia, hematoma, rectum injury, anemia, bladder perfo (bladder perforation), other cx (other complication). [file f1000research-5-10788-s0000.tgz › de3f7b87-9e23-4070-a08a-21325b55a158_2016.11.01_raw_data_anonymous.xlsx]

## Sheet: Sheet1
procedure	age	f_age	time to cx	time to POP fu	time to lastfu	op ordinal	ht	wt	para	BMI	f_BMI	operator	optime	prolift or seratom	posthtt	vth	atom	pivs	sslf	tot	Hb	2 or 4 atom	0POPstage	0ant	0apical	0post	0Aa	0Ba	0C	0D	0Ap	0Bp	0TVL	0GH	0PB	1POPstage	1ant	1apical	1post	1Aa	1Ba	1C	1D	1Ap	1Bp	1TVL	1PB	recurT	recurA
1	65.2	2			26	1	151.6	62.6	6	27.238	4	1	170	2	1	1	1	0	1	0	12.4	1	3	3	3	0	2	2	3	3	-3	-3				0	0	0	0	-3	-3	-6	-7	-3	-3	8		0	0
2	75.5	3			930	2	157	61.8	3	25.072	4	1	70	2	0	0	1	0	1	0	12.7	1	3	3	3	0	2	3	3	3	-3	-3				0	0	0	0	-3	-3	-5	-6	-3	-3	7		0	0
3	69.5	2			18	3	145	59	4	28.0618	4	1	107	2	1	1	1	0	0	0	13.6	1	4	4	2	0	4	5	1	1	-3	-3				0	0	0	0	-3	-3	-6	-7	-3	-3	9		0	0
4	67.8	2			46	4	144.5	54.7	3	26.197	4	1	100	2	1	0	1	0	1	0	14.3	1	2	2	0	0	1	1	0	0	-3	-3				0	0	0	0	-3	-3	-6	-7	-3	-3	9		0	0
5	71.2	3	13		223	5	146.8	64.1	4	29.7444	4	1	165	2	1	1	1	2	0	0	13.4	1	2	2	0	1	1	1	0	0	-2	-2				0	0	0	0	-3	-3	-7	-8	-3	-3	9		0	0
6	66.7	2			403	6	157	57	4	23.1247	3	1	76	2	0	0	1	2	1	0	13	1	2	2	0	0	1	1	0	0	-3	-3				0	0	0	0	-3	-3	-6	-7	-3	-3	8		0	0
7	43.4	1	125		354	8	158.2	60.5	2	24.1737	3	1	58	2	1	0	1	0	0	1	13.9	0	3	3	3	0	2	3	3	3	-3	-3				0	0	0	0	-3	-3	-5	-6	-3	-3	7		0	0
8	66.4	2			292	7	159	52.6	5	20.8061	2	1	104	2	1	1	1	0	1	0	11.4	0	3	3	3	0	2	3	3	3	-3	-3				0	0	0	0	-3	-3	-5	-6	-3	-3	7		0	0
9	79.3	3			81	9	148.1	48.3	3	22.021	2	1	53	2	1	0	1	2	0	0	12.9	0	3	3	0	1	2	2	-5	-6	-2	-2			3	0	0	0	0	-3	-3	-6	-7	-3	-3	7		0	0
10	68.1	2			594	10	150.6	59.6	5	26.2782	4	1	65	2	1	0	1	2	1	0	13.4	0	2	2	2	1	1	1	0	0	-2	-3				0	0	0	0	-3	-3	-6	-7	-3	-3	8		0	0
11	63.7	2	41		41	11	140	45.4	3	23.1633	3	1	112	2	1	1	1	0	2	0	12.9	0	3	3	3	0	2	3	3	3	-3	-3				0	0	0	0	-3	-3	-5	-6	-3	-3	7		0	0
12	69.4	2	64		89	12	160	58.95	3	23.0273	3	1	147	2	1	1	1	0	2	0	11.5	0	2	2	0	0	2	2	2	2	-3	-3				0	0	0	0	-3	-3	-6	-7	-3	-3	8		0	0
13	59.8	1		174	174	13	157.3	67	3	27.078	4	1	107	2	1	0	1	2	1	0	12.6	0	2	2	0	2	-1	1	-6	-8	-0.5	0.5				0	0	0	0	-3	-3	-6	-7	-3	-3	8		0	0
14	77.3	3	13		41	14	150	61.35	3	27.2667	4	1	90	2	1	0	1	2	2	0	14.1	0	2	2	2	2	1	1	-1	-1	1	1				0	0	0	0	-3	-3	-7	-8	-3	-3	9		0	0
15	68.8	2	13		545	15	149	58.5	3	26.3502	4	1	90	2	1	1	1	0	1	0	11.6	0	2	2	2	2	0	1	1	0	0	0				0	0	0	0	-3	-3	-6	-7	-3	-3	8		0	0
16	56.3	1	39		564	16	153.5	60.4	3	25.6342	4	1	96	2	1	2	1	0	0	0	12.3	0	3	3	0	0	1	2	-3.5	-5.5	-3	-3				0	0	0	0	-3	-3	-6	-7	-3	-3	8		0	0
17	72.8	3		272	272	17	144.4	50.6	5	24.267	3	1	73	2	1	1	1	0	1	0	14	0	3	3	3	1	1	2	2.5	1.5	-2.5	-2.5				2	2	0	0	-2	-1	-6	-7	-3	-3			1	1
18	74.9	3	13		788	18	154.1	60.2	6	25.3508	4	1	65	2	1	0	1	1	0	0	12.3	1	2	2	0	2	-1	1	-6	-8	-0.5	0.5				0	0	0	0	-3	-3	-6	-7	-3	-3	8		0	0
19	68.6	2			816	19	150	66.6	5	29.6	4	1	46	2	1	0	1	1	0	0	12.2	0	3	3	3	0	2	3	2	2	-3	-3				0	0	0	0	-3	-3	-6	-7	-3	-3	9		0	0
20	68.2	2			563	20	148.5	57.7	5	26.1651	4	1	65	2	1	0	1	0	2	0	12.4	1	3	3	2	1	2	2	0	-1	-2.5	-2.5				0	0	0	0	-3	-3	-6	-7	-3	-3	7		0	0
21	63.7	2	52		52	21	150.4	60	6	26.525	4	1	64	2	1	0	1	0	0	0	14	0	3	3	2	0	2	2	0	-1	-3	-3				0	0	0	0	-3	-3	-6	-7	-3	-3	8		0	0
22	55.9	1		174	265	22	156.4	61.45	2	25.1217	4	1	128	2	1	1	1	1	0	0	13	0	3	3	3	3	3	3	3	3	3	3				3	3	3	0	2	2	2	2	-3	-3			1	1
23	67.1	2		239	414	23	161.6	65.45	3	25.0626	4	1	35	2	1	0	1	0	0	0	12.9	0	3	3	3	0	2	3	3	3	-3	-3				0	0	0	0	-3	-3	-5	-6	-3	-3	7		0	0
24	68.7	2	6		403	24	148	47.5	4	21.6855	2	1	70	2	1	0	1	0	2	0	13	0	2	2	0	0	0	1	-5	-6	-3	-3				0	0	0	0	-3	-3	-6	-7	-3	-3	9		0	0
25	57.3	1			106	25	151.5	63.9	3	27.8404	4	1	49	2	1	0	1	0	0	1	13.2	0	2	2	1	0	-1.5	1	-2.5	-4	-3	-3				0	0	0	0	-3	-3	-6	-7	-3	-3	7		0	0
26	71.8	3	269		470	27	155.7	46.8	6	19.3049	2	1	35	2	1	0	1	0	0	0	13.2	0	2	2	2	1	1	1	1	1	-2	-2				0	0	0	0	-3	-3	-6	-7	-3	-3	7		0	0
27	60.7	2	281		577	26	154.8	58.04	3	24.2206	3	1	30	2	0	0	1	0	0	1	14.8	0	2	2	2	1	1	1	1	1	-2	-2				0	0	0	0	-3	-3	-6	-7	-3	-3	8		0	0
28	53.7	1	42		858	29	158.2	50.85	3	20.3179	2	1	63	2	1	2	1	0	0	0	11.4	0	3	3	3	0	2	3	3	3	-3	-3				0	0	0	0	-3	-3	-5	-6	-3	-3	7		0	0
29	65	2	0	696	696	28	154.5	69.45	7	29.0948	4	1	95	2	1	0	1	2	1	0	13.2	0	2	2	1	0	1	1	-3	-5	-3	-3				2	2	0	0	-0.5	-0.5	-5	-6	-3	-3	7		1	1
30	67.3	2	32		39	30	162.1	56.8	4	21.6163	2	1	80	2	1	1	1	0	0	0	11.8	0	3	3	2	0	1.5	2	-1.5	-2.5	-3	-3				0	0	0	0	-3	-3	-6	-7	-3	-3	8		0	0
31	74.1	3			506	31	149.7	50.3	6	22.4452	2	1	60	2	1	0	1	2	0	0	13.1	0	3	3	2	1	2	3	1	0	-2	-2				0	0	0	0	-3	-3	-5	-6	-3	-3	7		0	0
32	57.8	1	15	190	190	32	145.1	53.35	4	25.3396	4	1	98	2	1	1	1	2	0	0	12.7	0	4	3	4	2	3	5	5	5	0	-1.5				1	1	0	0	-2	-2	-6	-7	-3	-3	8		0	0
33	69.6	2			15	33	145.8	57.15	5	26.8845	4	1	50	2	1	0	1	2	2	0	12.6	0	3	3	3	1	1	2	2	0	-2	-2				0	0	0	0	-3	-3	-5	-6	-3	-3	7		0	0
34	70.1	3			174	34	144.6	58	5	27.739	4	1	70	2	1	0	1	0	1	0	13.3	0	2	2	1	0	1	1	-3	-3.5	-3	-3				0	0	0	0	-3	-3	-6	-7	-3	-3	8		0	0
35	69.3	2	78		360	35	151.6	58.9	3	25.6281	4	1	60	2	1	0	1	0	2	0	12.6	0	2	2	1	0	1	1	-2	-3	-3	-3				0	0	0	0	-3	-3	-5	-6	-3	-3	7		0	0
36	63.5	2			71	36	153.9	58.4	3	24.6567	3	1	65	2	1	0	1	2	1	0	13.4	0	3	3	2	2	1	2	0	-1	-1.5	0				0	0	0	0	-3	-3	-6	-7	-3	-3	8		0	0
37	62.3	2	22		22	37	155.6	70	5	28.912	4	1	125	2	1	2	1	2	0	0	13.5	0	3	3	0	0	3	3	-5	-6	-3	-3				0	0	0	0	-3	-3	-5	-6	-3	-3	7		0	0
38	70.2	3			795	38	144.2	51.35	4	24.6951	3	1	85	2	1	1	1	0	0	0	11.9	1	3	3	2	1	2	2	0	0	-2	-2				0	0	0	0	-3	-3	-6	-7	-3	-3	8		0	0
39	58.7	1		297	893	39	158.5	66.6	3	26.5104	4	1	98	2	1	1	1	1	0	0	12.2	0	3	3	2	1	2	2	1	0	-2	-2				1	0	0	1	-3	-3	-7	-8	-1.5	-1.5	9		0	0
40	65.4	2		223	589	40	150.7	51.7	4	22.7648	2	1	97	2	1	1	1	2	0	0	11.4	1	2	2	1	2	0	0	-2	-4	-1	-1				0	0	0	0	-3	-3	-6	-7	-3	-3	7.5	1	0	0
41	71.4	3	13		76	42	145	55.5	8	26.3971	4	1	142	2	1	1	1	0	1	0	13.5	0	4	4	4	3	3	5.5	5.5	5	3	3				0	0	0	0	-3	-3	-6	-7	-3	-3	7		0	0
42	65.9	2	111		111	41	142	44	6	21.8211	2	1	52	2	1	0	1	2	0	0	14.4	0	2	2	1	2	0	0	-2.5	-2	-1	-1				0	0	0	0	-3	-3	-6	-7	-3	-3	7		0	0
43	73.3	3	290	290	290	43	155	58.7	2	24.4329	3	1	105	2	1	1	1	0	1	0	12.5	0	2	2	2	0	0	0	3	3	-3	-3				0	0	0	0	-3	-3	-7	-7	-3	-3	9		0	0
44	49.1	1	162	45	353	44	156.5	53.55	3	21.8641	2	1	23	2	1	0	1	0	0	0	13.8	0	3	3	0	0	2	2	-5	-6	-3	-3				0	0	0	0	-3	-3	-6	-7	-3	-3	9		0	0
45	57.8	1		288	724	45	156	67.3	0	27.6545	4	1	27	2	1	0	1	0	0	0	13.3	0	3	3	1	1	1.5	1.5	-3	-3.5	-2	-2				0	0	0	0	-3	-3	-7	-7	-3	-3	9		0	0
46	64.6	2			6	46	156.2	66.4	3	27.2149	4	1	26	2	1	0	1	0	0	0	12.6	0	3	3	3	0	2	3	3	3	-3	-3				0	0	0	0	-3	-3	-5	-6	-3	-3	7		0	0
47	70.8	3	41		76	47	153	49.6	8	21.1884	2	1	49	2	1	0	1	2	0	0	12.6	0	3	3	0	1	2	2.5	-5	-6	-1.5	-1.5				0	0	0	0	-3	-3	-6	-7	-3	-3	9		0	0
48	81.2	4			51	48	133.8	46.5	7	25.9741	4	1	91	2	1	1	1	2	0	0	9.8	1	3	3	0	1	2	2	-5	-6	-2	-2				0	0	0	0	-3	-3	-6	-7	-3	-3	9		0	0
49	59.3	1	20	246	610	49	156	66	2	27.1203	4	1	110	2	1	1	1	2	0	0	13.7	1	3	3	1	2	1.5	2	-1.5	-1.5	-0.5	-0.5				0	0	0	0	-3	-3	-7	-8	-3	-3	9		0	0
50	49.4	1		41	41	50	158.7	63.7	1	25.2921	4	1	199	2	1	2	1	0	1	0	12.9	1	3	3	3	0	2	2.5	2.5	2	-3	-3				0	0	0	0	-3	-3	-6	-7	-3	-3	8		0	0
51	75.9	3		598	598	52	152	60	4	25.9695	4	1	121	2	1	1	1	2	0	0	12.3	1	4	3	4	0	0	2	3	3	-3	-3				0	0	0	0	-3	-3	-7	-8	-3	-3	9		0	0
52	75.4	3	59		255	53	151.4	60	4	26.1758	4	1	111	2	1	1	1	2	1	0	12.1	0	4	2	4	0	2	3	3	3	-3	-3				0	0	0	0	-3	-3	-6	-7	-3	-3	9		0	0
53	54	1	90	174	503	51	155	62	2	25.8065	4	1	70	2	1	1	1	0	0	0	14	0	3	3	3	1	3	4	4	4	-2	-2				1	1	0	0	-2	-2	-6	-7	-3	-3	7		0	0
54	69.3	2	73	255	255	54	147.7	47.8	5	21.9112	2	1	45	1	1	0	1	2	0	0	12.8		3	3	1	2	1	1.5	-3	-3.5	-0.5	-0.5				0	0	0	0	-3	-3	-6	-7	-3	-3	7		0	0
55	62.8	2	62	20	20	55	155	62.45	4	25.9938	4	1	50	1	1	0	1	2	0	0	12.7		2	2	1	1	0.5	1	-3	-3.5	-2	-2				0	0	0	0	-3	-3	-6	-7	-3	-3	8		0	0
56	67.3	2		302	666	56	144	57	3	27.4884	4	1	110	1	1	1	1	2	0	0	14.7		3	3	0	1	1.5	1.5	-4	-5	-1.5	-1.5				1	1	0	0	-1.5	-2	-6	-7	-3	-3	7		0	0
57	69.8	2	55	90	181	57	152.5	53	6	22.7896	2	1	40	1	1	0	1	2	0	0	13.6		2	2	0	2	-1	1	-6	-8	-0.5	0.5				0	0	0	0	-3	-3	-6	-7	-3	-3	8		0	0
58	69	2		51	51	58	149.6	70.25	7	31.3894	5	1	93	1	1	1	1	2	1	0	13.6		4	4	3	0	3	5	5	5	-3	-3				0	0	0	0	-3	-3	-6	-7	-3	-3	7.5		0	0
59	61	2	50		683	59	152.1	56.7	3	24.5089	3	1	97	1	1	1	1	2	1	0	13.3		4	4	4	0	3	6	6	5	-3	-3				0	0	0	0	-3	-3	-6	-7	-3	-3	8		0	0
60	72.6	3	58	58	58	60	146.8	43.15	8	20.023	2	1	100	1	1	1	1	0	1	0	11.3		3	3	3	0	3	2	3	3	-3	-3				0	0	0	0	-3	-3	-5	-6	-3	-3	7		0	0
61	63.4	2			662	61	152.9	53	7	22.6705	2	1	81	1	1	1	1	0	0	0	12.4		3	3	3	2	3	3	3	3	-1	-1				0	0	0	0	-3	-3	-6	-7	-3	-3	8		0	0
62	75.8	3	587	405	587	63	152	49.2	7	21.295	2	1	55	1	1	0	1	2	1	0	11.1		4	4	4	1	3	6	5	5	-2	-2				2	0	2	0	-3	-3	-0.5	-0.5	-3	-3	7		1	0
63	60.4	2	43	15	43	62	144	61.5	4	29.6586	4	1	128	1	1	1	1	0	2	0	10.6		4	4	4	2	3	7	8	4	-1	-1				0	0	0	0	-3	-3	-6	-6	-3	-3	7		0	0
64	75.3	3	382		382	64	152	57.45	4	24.8658	3	1	94	1	1	1	1	0	1	0	13.9		4	4	4	0	3	5	5	5	-3	-3				0	0	0	0	-3	-3	-6	-7	-3	-3	8		0	0
65	58	1	9		30	66	157.6	63.45	5	25.5458	4	1	38	1	1	0	1	2	0	0	13.7		2	2	1	1	0	0.5	-2.5	-4	-1.5	-1.5	4	1	2	0	0	0	0	-3	-3	-5	-6	-3	-3	7		0	0
66	66.6	2		104	314	65	156.6	68.15	7	27.7896	4	1	60	1	1	0	1	2	0	0	13		3	3	2	1	2	3	0	-1	-2	-2	8	1	3.5	0	0	0	0	-3	-3	-7	-7	-3	-3	9		0	0
67	71.3	3	158		176	67	143.7	69.8	3	33.802	5	1	77	1	1	0	1	2	1	0	15.3		4	4	3	1	2	5	4	2	-2	-2	-5	1	3	0	0	0	0	-3	-3	-5	-6	-3	-3	7		0	0
68	63.9	2	260		536	68	152.8	50.9	2	21.8007	2	1	53	1	1	0	1	2	0	0	14.4		3	3	1	2	2	2.5	-2.5	-3	-1	-1				0	0	0	0	-3	-3	-6	-7	-3	-3	8		0	0
69	73.5	3	414		404	69	151	50	5	21.9289	2	1	43	1	1	0	1	2	0	0	13.7		3	3	1	1	2	2	-3.5	-4	-1.5	-1.5				0	0	0	0	-3	-3	-5	-6	-3	-3	7		0	0
70	70	3		50	50	70	147.4	48	5	22.0926	2	1	77	1	1	0	1	2	1	0	12.6		4	4	4	0	3	6	5	4	-3	-3				0	0	0	0	-3	-3	-6	-7	-3	-3	8		0	0
71	61.3	2		496	496	71	151.6	64.84	2	28.2127	4	1	53	1	0	0	1	2	1	0	12.8		4	4	0	0	3	5	-3	-3	-3	-3				1	1	0	0	-2	-2	-6	-6	-3	-3	7		0	0
72	74.4	3		15	15	72	144.7	56.2	5	26.841	4	1	112	1	1	1	1	2	1	0	11.2		4	4	4	0	3	7	5	5	-3	-3				0	0	0	0	-3	-3	-5	-6	-3	-3	7		0	0
73	61.6	2	15	99	286	73	151	52	3	22.806	2	1	100	1	1	0	1	0	1	1	13.2		3	3	2	1	2	2	-1	-2	-2	-2				0	0	0	0	-3	-3	-6	-7	-3	-3	8		0	0
74	65.5	2	69		438	74	145.6	42.85	2	20.2129	2	1	55	1	1	0	1	2	0	0	13.6		3	3	2	1	2	4.5	-1	-1	-1.5	-1.5				0	0	0	0	-3	-3	-5	-6	-3	-3	7		0	0
75	65.6	2	41	13	13	75	162.5	64.3	2	24.3503	3	1	90	1	1	1	1	2	1	0	14.2		4	4	4	1	3	5	5	5	-2.5	-2.5				0	0	0	0	-3	-3	-6	-6	-3	-3	8		0	0
76	65.2	2	36		339	77	147.9	53.65	3	24.5264	3	1	50	1	1	0	1	2	1	0	13		3	3	1	1	2	3	-2	-2.5	-2.5	-2.5				0	0	0	0	-3	-3	-5	-6	-3	-3	7		0	0
77	57.5	1			67	76	142.3	51.25	3	25.3095	4	1	52	1	1	0	1	2	0	0	13.6		3	3	1	1	2	3	-1.5	-2	-2	-2	2	1	1.5	0	0	0	0	-3	-3	-5	-6	-3	-3	7		0	0
78	71.4	3	30		91	78	151	73.25	3	32.1258	5	1	108	1	1	1	1	0	0	0	14.3		4	4	3	1	3	5	2	2	-2	-2				0	0	0	0	-3	-3	-6	-7	-3	-3	8		0	0
79	63.3	2			279	79	155	62.35	3	25.9521	4	1	130	1	1	1	1	1	0	1	13.5		3	3	2	1	2.5	2.5	0.5	0	-2	-2				0	0	0	0	-3	-3	-5	-6	-3	-3	7		0	0
80	75.7	3			71	80	159.2	62.5	4	24.66	3	1	125	1	1	1	1	2	0	1	12.3		3	3	3	0	3	3	3	3	-3	-3				0	0	0	0	-3	-3	-6	-6	-3	-3	8		0	0
81	68.4	2			478	81	152.3	60.79	3	26.2079	4	1	44	1	1	0	1	2	0	0	11.1		3	3	1	1	2	2	-2	-2.5	-1.5	-1.5				0	0	0	0	-3	-3	-6	-6	-3	-3	8		0	0
82	59.5	1	13	48	279	82	156.3	64.7	2	26.4842	4	1	72	1	1	0	1	2	0	1	15.6		3	3	2	3	2.5	2.5	-1	-1.5	1.5	1.5				0	0	0	0	-3	-3	-6	-7	-3	-3	8		0	0
83	65.4	2			99	83	153.5	59.25	4	25.1462	4	1	55	1	1	0	1	2	0	1	12.9		3	3	1	2	2.5	2.5	-3	-3.5	0.5	0.5				0	0	0	0	-3	-3	-6	-6	-3	-3	8		0	0
84	64.4	2			55	84	154	59.6	4	25.1307	4	1	66	1	1	0	1	0	1	0	12.1		3	3	3	0	2	3	3	3	-3	-3				0	0	0	0	-3	-3	-5	-6	-3	-3	7		0	0
85	59.2	1			449	85	156.2	49.5	7	20.2882	2	1	40	1	1	0	1	0	0	0	12.2		3	3	1	0	1.5	1.5	-2.5	-2.5	-3	-3				0	0	0	0	-3	-3	-6	-7	-3	-3	9		0	0
86	71	3	95		287	86	157	50	4	20.2848	2	1	19	1	1	0	1	2	0	0	14.1		3	3	1	1	1.5	1.5	-4	-4	-2.5	-2.5				0	0	0	0	-3	-3	-7	-8	-3	-3	9		0	0
87	63.4	2	62	244	251	87	153.6	61.8	3	26.1943	4	1	29	1	1	0	1	0	0	0	12.1		3	3	1	1	2	2.5	-3.5	-3.5	-2.5	-2.5				0	0	0	0	-3	-3	-6	-7	-3	-3	7.5		0	0
88	60.7	2		258	258	89	153.1	71.15	3	30.3546	5	1	40	1	1	0	1	2	0	0	12		2	2	0	0	0	0	-5	-5	-3	-3				0	0	0	0	-3	-3	-6	-7	-3	-3	8		0	0
89	62.3	2		48	328	90	142	44.2	3	21.9203	2	1	85	1	1	1	1	0	1	0	11.4		4	3	4	1	1	3	4	4	-2.5	-2.5				0	0	0	0	-3	-3	-6	-7	-3	-3	8		0	0
90	72.9	3			340	88	144.1	53	6	25.524	4	1	35	1	1	0	1	0	0	1	13.6		3	3	1	1	2	3	-4.5	-4.5	-2.5	-2.5				0	0	0	0	-3	-3	-6	-7	-3	-3	8		0	0
91	56.1	1	10		255	92	141.6	49.75	2	24.8123	3	1	40	1	1	0	1	2	0	0	12.1		3	3	1	2	2	2	-4	-4	-1.5	0				0	0	0	0	-3	-3	-7	-8	-3	-3	9		0	0
92	63.6	2	266		266	91	147.1	55.5	2	25.6488	4	1	40	1	1	0	1	2	0	0	13.9		3	3	3	0	2.5	3	4	-5	-3	-3				0	0	0	0	-3	-3	-6	-7	-3	-3	9		0	0
93	64.9	2		13	280	93	163.5	87.75	3	32.8255	5	1	48	1	0	0	1	1	0	0	10		3	3	1	1	3	3.5	-2.5	-3	-2.5	-2.5				1	1	0	0	-2	-2	-6	-7	-3	-3	7.5		0	0
94	79	3	41	104	104	94	149.7	51.7	7	23.07	3	1	27	1	1	0	1	0	0	0	10.5		3	3	0	1	2.5	2.5	-5	-5.5	-2.5	-2.5				1	1	0	0	-2	-2	-6	-6	-3	-3	7		0	0
95	65.9	2		244	251	95	150.1	54.1	5	24.0124	3	1	40	1	1	0	1	0	0	0	14.6		3	3	1	1	1.5	1.5	-4	-4	-2	-2				0	0	0	0	-3	-3	-6	-7	-3	-3	7.5		0	0
96	66.8	2	15	43	85	96	147.7	61.4	5	28.1454	4	1	120	1	1	1	1	0	1	0	11.4		4	3	4	1	3	3	4	4	-2	-2				2	2	0	0	-1	-1	-5	-6	-3	-3	6		1	1
97	64.9	2		294	322	97	153.2	56.4	5	24.0304	3	1	105	1	1	1	1	2	1	0	13.4		4	4	4	1	3	4	4	2.5	-2	-2				0	0	0	0	-3	-3	-6	-7	-3	-3	8		0	0
98	65.5	2	230	41	41	98	152.1	53.19	3	22.9917	2	1	50	1	0	0	1	0	0	0	13.7		3	3	3	1	3	4	2	2	-2	-2				1	0	0	1	-3	-3	-5	-6	-2.5	-2.5	6.5		0	0
99	55.6	1	13	41	310	99	153.5	53.85	2	22.8544	2	1	116	1	1	1	1	0	1	0	12.6		3	3	4	0	3	3	4.5	4	-3	-3				0	0	0	0	-3	-3	-6	-7	-3	-3	8		0	0
100	59.4	1	12		83	100	151.1	50.45	3	22.0969	2	1	67	1	1	1	1	0	0	0	13		3	3	3	0	2	3	3	3	-3	-3				0	0	0	0	-3	-3	-5	-6	-3	-3	7		0	0
101	58.5	1		72	274	101	166	65.65	3	23.8242	3	1	70	1	1	0	1	0	0	1	12.3		3	3	1	0	2	3	-3	-3	-3	-3				0	0	0	0	-3	-3	-6	-7	-3	-3	8		0	0
102	57.7	1		41	66	102	152	65.65	3	28.415	4	1	25	1	1	0	1	0	0	0	13.2		2	2	1	0	0	0	-2.5	-2.5	-3	-3				1	1	0	1	-2.7	-2.7	-5	-6	-2.5	-2.5	6		0	0
103	63.5	2		37	37	103	157.5	58.5	2	23.5828	3	1	78	1	1	1	1	2	1	0	12.8		3	3	3	3	2.5	1	1.5	0.5	2	2				1	1	0	0	0	0	-3	-3	-3	-3	7.5		0	0
104	72.6	3	105		105	104	153.7	48.85	4	20.6784	2	1	56	1	1	0	1	0	1	0	10.8		3	3	3	1	1.5	1.5	1.5	1	-2.5	-2.5				0	0	0	0	-3	-3	-6	-7	-3	-3	8		0	0
105	53.5	1			99	105	161.4	59.35	3	22.7831	2	1	23	1	1	0	1	0	0	0	13.4		2	2	0	0	0.5	0.5	-6	-7	-3	-3				0	0	0	0	-3	-3	-5	-6	-3	-3	7		0	0
106	74.8	3		10	249	106	152.4	55.4	3	23.8528	3	1	74	1	1	0	1	2	0	1	11		3	3	1	1	3	3	-1.5	-2	-2	-2				1	0	0	1	-3	-3	-2	-2	-2.9	-3	7.5		0	0
107	79.6	3	79		79	107	158	60	5	24.0346	3	1	85	1	1	0	1	0	0	0	13.8		3	3	3	0	2	3	3	3	-3	-3				0	0	0	0	-3	-3	-5	-6	-3	-3	7		0	0
108	62.9	2		55	55	108	137.4	65.9	3	34.907	5	1	55	1	0	0	1	1	0	0	12.9		4	4	4	3	3	5	5	5	3	3				1	1	0	1	-2.5	-2	-2	-3	-2.5	-3	7		0	0
109	73.4	3		15	49	109	147	50	3	23.1385	3	1	31	1	0	0	1	0	0	0	12.7		3	3	1	2	1.1	1.1	-3.5	-4	-0.8	-0.8				0	0	0	0	-3	-3	-6	-7	-3	-3	7.5		0	0
110	58.7	1			13	110	162.1	65.5	5	24.9273	3	1	74	1	1	0	1	2	0	0	13		4	4	0	1	3	4.5	-5	-5.5	-2.5	-2.5				0	0	0	0	-3	-3	-6	-7	-3	-3	8.5		0	0
111	64.4	2	13		41	111	157.5	72.4	6	29.1862	4	1	110	1	1	2	1	1	0	0	10.9		4	4	3	1	3	4	2.5	1	-2.5	-2.5				0	0	0	0	-3	-3	-6	-7	-3	-3	8		0	0
112	58.1	1			14	112	152.3	67.15	1	28.9498	4	1	170	1	1	1	1	1	0	1	11.4		3	2	3	1	1	1	3	3	-2.5	-2.5				0	0	0	0	-3	-3	-6	-7	-3	-3	8		0	0
113	75.2	3	20		114	113	149.3	44.5	3	19.9637	2	1	80	1	1	1	1	0	1	0	11.2		3	3	3	1	2.5	3	3.5	3	-2.5	2.5				0	0	0	0	-3	-3	-6	-7	-3	-3	8		0	0
114	73.7	3		99	99	114	154.8	69.1	7	28.8361	4	1	48	1	1	0	1	0	0	1	12.7		3	3	1	1	1.5	1.5	-2.5	-3	-2	-2				0	0	0	0	-3	-3	-6	-7	-3	-3	8.5		0	0
115	65	2			105	115	152.9	42.45	3	18.1578	1	1	85	1	0	0	1	0	0	0	12.4		4	4	2	1	3	4	0	0	-2.5	-2.5				0	0	0	0	-3	-3	-6	-7	-3	-3	8		0	0
116	60.7	2	10	64	64	116	157.8	65.1	3	26.1437	4	1	45	1	0	0	1	0	1	0	13.1		3	3	0	1	1.5	1.5	-4.5	-6	-2.5	-2.5				0	0	0	0	-3	-3	-6	-7	-3	-3	8.5	2.2	0	0
117	68.5	2		41	51	117	158.8	60.45	3	23.9715	3	1	67	1	0	0	1	0	0	1	13.4		3	3	2	0	2	2	0	0	-3	-3				0	0	0	0	-3	-3	-6	-7	-3	-3	8		0	0
118	58.8	1		9	9	119	148.1	52.95	2	24.141	3	1	46	1	1	0	1	0	1	0	12		3	3	3	1	2.5	2.5	3.5	2.5	-2.5	-2.5				1	0	0	1	-3	-3	-7	-8	-2.5	-2	9		0	0
119	84.8	4		16	16	118	135.3	50.9	5	27.805	4	1	25	1	0	0	1	0	0	0	11.1		3	3	3	1	2.5	3	3.5	3	-2.5	2.5				0	0	0	0	-3	-3	-6	-7	-3	-3	8		0	0
[truncated: 17 more columns]
